# Supplementary material for: Self-Reported Olfactory Dysfunction and Diet Quality: Findings from the 2011–2014 National Health and Nutrition Examination Survey (NHANES)
Source: Nutrients. 2021 Dec 20;13(12):4561. doi: 10.3390/nu13124561 (PMC8704378; doi:10.3390/nu13124561)
Supplement: Supplementary file 1 [file nutrients-13-04561-s001.zip]

Archive with 1 entries (1 files):
- nutrients-1441209-supplementary.pdf
